# Supplementary material for: Effects of structurally distinct human HDAC6 and HDAC6/HDAC8 inhibitors against S. mansoni larval and adult worm stages
Source: PLoS Negl Trop Dis. 2024 Feb 28;18(2):e0011992. doi: 10.1371/journal.pntd.0011992 (PMC10927086; doi:10.1371/journal.pntd.0011992)
Supplement: S1 Data — (XLSX) [file pntd.0011992.s001.xlsx]

## Sheet: Figure 3A
Fig 2A. Schistosome viability assays. Dose-response curves of the inhibitors on NTS
Raw data
conc. µM	exp.2 * (17.1.22)								exp.3 (13.12.22)								exp.1 (24.11.23)
100	NF2836					DMSO	GA		NF2836					DMSO	GA		NF2836					DMSO	GA
50	12210	12720	11700	12840	7657	107000	85.9		5679	6304	5420	8738	5275	132700	64.24		21020	4456	19280	18960	17710	223300	96.35
25	48240	46650	42560	37620	34340	104600	35.59		22400	15420	21550	20780	17830	166100	169.7		41930	44120	41940	42530	45360	205300	82.61
12.5	77980	87560	83760	97140	68440	133500	98.09		51600	53890	39430	59140	63710	93130	60.56		133700	142200	154600	137800	117200	183200	140.5
6.25	98080	112300	105200	95150	83570	118100	79.74		105900	145100	117300	130000	122100	126100	61.54		222100	143900	181500	211200	170700	212000	76.21
3.12	86250	97860	93990	102200	111600	90510	60.94		148700	140400	144100	162300	148700	139100	83.73		186000	197100	177200	227300	204600	254700	10.1
1.56	111900	95890	88210	94540	88540	92320			169900	148600	159100	114700	141800	145500			200800	216600	210400	211900	202400	194300
0.78	110300	109600	111800	103500	100300	97250			128900	134700	138100	132500	143800	152300			237800	231700	244500	242600	196600	232400
	102700	109900	84170	100200	110200	93900			139400	142100	165500	131200	131500	152100			209700	215200	248800	262100	218100	194700
Normalization
log conc. µM
2	NF2836					Average DMSO	Average GA		NF2836					Average DMSO	Average GA		NF2836					Average DMSO	Average GA
1.69897	11.6069	12.0946	11.1192	12.2093	7.25309	104648	72.052		4.04296	4.49491	3.85568	6.25497	3.75083	138379	87.954		9.85792	2.05966	9.03874	8.88808	8.29959	212488	81.154
1.39794	46.0605	44.54	40.629	35.9051	32.7686				16.1341	11.0868	15.5195	14.9627	12.8295				19.7023	20.7333	19.707	19.9847	21.3171
1.09691	74.4993	83.6601	80.0264	92.821	65.3767				37.2491	38.905	28.4488	42.7013	46.006				62.9072	66.9089	72.7468	64.8374	55.1391
0.79588	93.7198	107.318	100.528	90.918	79.8447	LD50 = 43,09			76.5141	104.86	84.7576	93.9412	88.2286	LD50= 20,64			104.526	67.7093	85.4112	99.3939	80.3266	LD50= 30,22
0.494155	82.4074	93.5095	89.8088	97.6596	106.648				107.463	101.462	104.137	117.298	107.463				87.5298	92.7556	83.3868	106.974	96.2866
0.193125	106.935	91.6257	84.2817	90.3347	84.5972				122.793	107.391	114.984	82.8775	102.474				94.4976	101.936	99.0172	99.7234	95.2508
-0.107905	105.405	104.736	106.84	98.9027	95.8427				93.1458	97.3398	99.7984	95.749	103.92				111.917	109.045	115.071	114.177	92.5202
	98.1377	105.023	80.4184	95.7471	105.31				100.738	102.691	119.612	94.8089	95.0258				98.6877	101.277	117.096	123.357	102.642
Raw data
	exp.1 (26/04/2021)								exp.3 * (13/12/22)								exp.2 (24.11.23)
conc. µM	NF2838					DMSO	GA		NF2838					DMSO	GA		NF2838					DMSO	GA
100	63270	60900	59170	62600	62420	74160	-7.187		85160	94600	105700	113000	112300	132700	64.24		188900	200400	214200	215900	197600	223300	96.35
50	92330	89550	78280	87180	69120	81190	-9.156		150100	158800	127800	110800	131300	166100	169.7		263900	119600	187000	219400	242400	205300	82.61
25	90900	96380	94190	97800	92380	93480	1.517		160100	133400	134700	166800	155100	93130	60.56		229300	229200	203300	187600	219100	183200	140.5
12.5	95980	76480	96700	70470	89480	93180	-7.248		164000	163300	154900	146900	146700	126100	61.54		213900	204600	202000	203100	222200	212000	76.21
6.25	104000	74660	78420	76040	75550	83840	35.82		122200	145000	153900	156900	153000	139100	83.73		221500	203000	223300	201400	226200	254700	10.1
3.12	76510	83750	66040	99410	88370	90530			148500	129800	146000	164700	144700	145500			208800	179700	189100	182300	191900	194300
1.56	77310	82270	82630	77680	74980	86690			136000	121300	141300	165600	129000	152300			205400	217300	226700	224700	199300	232400
0.78	78770	92160	92740	86110	82740	100000			139000	162700	162400	137500	133600	152100			215400	230600	202600	203500	204600	194700
Normalization
	exp.1								exp.3								exp.2
log conc. (µM)	NF2838					Average DMSO	Average GA		NF2838					Average DMSO	Average GA		NF2838					Average DMSO	Average GA
2	71.992	69.2951	67.3266	71.2296	71.0247	87883.8	2.7492		61.5168	68.343	76.3695	81.6482	81.1421	138379	87.954		88.8951	94.3093	100.806	101.607	92.991	212488	81.154
1.69897	105.059	101.896	89.0719	99.1992	78.6487				108.476	114.767	92.3503	80.0574	94.8812				124.205	56.269	88.0006	103.254	114.083
1.39794	103.432	109.668	107.176	111.284	105.116				115.707	96.3998	97.3398	120.552	112.091				107.915	107.868	95.6746	88.2831	103.113
1.09691	109.213	87.0236	110.032	80.1849	101.816	LD50>100			118.527	118.021	111.947	106.162	106.017	LD50 > 100			100.665	96.2866	95.0625	95.5804	104.573	LD50>100
0.79588	118.339	84.9527	89.2312	86.523	85.9654				88.3009	104.788	111.224	113.393	110.573				104.243	95.5333	105.09	94.7801	106.456
0.494155	87.0578	95.2962	75.1439	113.116	100.553				107.319	93.7966	105.511	119.033	104.571				98.2639	84.5638	88.9893	85.7879	90.3075
0.193125	87.9681	93.6121	94.0217	88.3891	85.3168				98.2799	87.6501	102.112	119.684	93.2181				96.6632	102.266	106.691	105.75	93.7914
-0.107905	89.6294	104.866	105.526	97.9816	94.1469				100.449	117.587	117.37	99.3645	96.5444				101.371	108.527	95.345	95.7687	96.2866
Raw data
	exp.1 (16/4/21)								exp.2 *(17/1/22)								exp.3 (13/12/22)
conc. µM	NF2839					DMSO	GA		NF2839					DMSO	GA		NF2839					DMSO	GA
100	140.1	112.1	90.81	76.42	54.26	93790	109.4		457.6	1059	1426	1039		107000	85.9		125.1	190.8	1242	112.7	252.5	176900	92.16
50	1158	939.2	779.3	978.3	712.6	94190	125.3		63.53	1268	2094	1867		104600	35.59		164.8	120.3	170.5	267.1	259.8	141200	88.58
25	9795	6424	4387	4024	3064	103900	80.5		7840	7375	6962	5927		133500	98.09		5127	4809	7396	5012	4636	121600	55.84
12.5	55180	67210	74270	82310	78010	88260	119		21400	18730	18170	24100		118100	79.74		12010	12920	16940	13280	16630	151200	103.1
6.25	98540	95330	94590	103900	109000	77250	110.3		90820	102100	96850	104000		90510	60.94		80050	94480	112400	106800	110300	150100	131
3.12	96660	95830	85380	108500	78500	72380			119400	96860	95640	90520		92320			138000	83520	151500	128700	137700	163500
1.56	98210	83020	107500	72290	80540	76550			135200	106700	119800	104000		97250			142700	150000	162800	122600	173800	166000
0.78	104600	91670	106200	86730	91390	81480			89950	107100	127800	105000		93900			176100	143400	137600	136300	157800	118700
Normalization
	exp.1								exp.2								exp.3
log conc. (µM)	NF2839					average DMSO	average GA		NF2839					average DMSO	average GA		NF2839					average DMSO	average GA
2	0.0363356	0.00372673	-0.0210677	-0.0378263	-0.063634	85975	108.9		0.368681	0.943768	1.29471	0.924643		104648	72.052		0.0208406	0.0650664	0.772679	0.0124936	0.1066	148650
1.69897	1.22179	0.966971	0.78075	1.01251	0.703071				-0.00814723	1.14362	1.93348	1.71642					0.0475646	0.0176095	0.0514015	0.116428	0.111514
1.39794	11.2805	7.35459	4.98229	4.55954	3.44152				7.42808	6.98343	6.5885	5.59878					3.38786	3.1738	4.91523	3.31044	3.05734
1.09691	64.136	78.1462	86.3683	95.7317	90.7239	LD50=15.06			20.3948	17.8416	17.3061	22.9767		LD50= 9,36			8.02113	8.6337	11.3397	8.87603	11.1311	LD50= 7,49
0.79588	114.633	110.895	110.033	120.876	126.815				86.7775	97.564	92.5437	99.3808					53.8221	63.5356	75.5984	71.8288	74.1848
0.494155	112.444	111.477	99.3071	126.233	91.2946				114.107	92.5532	91.3866	86.4906					92.831	56.1579	101.918	86.5707	92.629
0.193125	114.249	96.5586	125.068	84.0624	93.6704				129.216	101.963	114.49	99.3808					95.9948	100.909	109.525	82.4645	116.93
-0.107905	121.691	106.632	123.554	100.879	106.306				85.9456	102.345	122.14	100.337					118.478	96.466	92.5617	91.6866	106.159
Data of the three independent experiments used to calculate the IC50 shown in the Table below Fig. 2A
GA = Gambogic acid
* in blod the data of the dose reponse curve shown in Figure 2A

## Sheet: Figure 3B
Fig 2B. Schistosome viability assays: Dose-response curve of the inhibitors on adult schistosome worm pairs
NF2836
	% viability 20 µM							% viability 50 µM
days	exp.1	exp.2	exp.3	Mean	Std deviation			exp.1	exp.2	exp.3	exp.4	Mean	Std deviation
1	83	100	100	94.3333	9.81495			33	55.5	67	93	62.125	24.9612
3	100	100	96	98.6667	2.3094			60	92.59	77	80	77.3975	13.4216
5	100	100	96	98.6667	2.3094			43	42.59	67	63	53.8975	12.9247
7	100	100	83	94.3333	9.81495			58	25	67	63	53.25	19.1898
NF2838
	% viability 20 µM							% viability 50 µM
days	exp.1	exp.2	exp.3	Mean	Std deviation			exp.1	exp.2	exp.3	Mean	StD deviation
1	100	93.3	96	96.4333	3.37095			62	73	50	67.5	7.77817
3	100	86.6	96	94.2	6.87895			50	67	70	58.5	12.0208
5	100	90	100	96.6667	5.7735			33	67	50	50	24.0416
7	100	85	100	95	8.66025			50	67	50	58.5	12.0208
NF2839
	% viability 5 µM							% viability 10 µM						% viability 20 µM							% viability 50 µM
days	exp.1	exp.2	exp.3	Mean	Std deviation			exp.1	exp.2	exp.3	Mean	Std deviation		exp.1	exp.2	exp.3	exp.4	Mean	Std deviation		exp.1	exp.2	exp.3	Mean	Std deviation
1	100	100	96	98.6667	2.3094			86	96	96	92.6667	5.7735		33	66.6	57	43	49.9	14.8607		0	0	23	7.66667	13.2791
3	96	100	100	98.6667	2.3094			66	66	73	68.3333	4.04145		10	53.3	25	36	31.075	18.2507		0	0	0	0	0
5	100	100	90	96.6667	5.7735			56	80	76	70.6667	12.8582		0	41.66	5	33	19.915	20.5193		0	0	0	0	0
7	100	100	76	92	13.8564			40	76	76	64	20.7846		0	45	0	25	17.5	21.7945		0	0	0	0	0

## Sheet: Figure 4 
Fig. 3 Quinolone-based HDAC inhibitors impair egg viability and maturation.
						EGG COUNTS
	Stage I/II damaged counts							Stage III/IV/V damaged							Stage I/II viable							Stage II/IV/V viable						egg counts
Treatment	exp.1	exp.2	exp.3	exp 4				exp.1	exp.2	exp.3	exp4				exp.1	exp.2	exp.3	exp4				exp.1	exp.2	exp.3	exp4			exp.1	exp.2	exp.3	exp 4
DMSO	67	118	41	50				2	11	0	6				137	547	279	433				104	128	125	128			310	804	445	617
TSA				1431							0							0							0						1431
NF2836 20 µM	608	76	408					0	0	0					18	378	103					0	19	0				626	475	511
NF2836 50 µM	448	287						0	0						1	23						0	0					449	310	0
NF2839 5 µM	48	78	229					21	10	1					844	257	442					13	21	55				926	366	727
NF2839 10 µM	299	360	295					0	0	0					1	1	0					0	0	0				300	361	295
	% Stage I/II damaged				Media	SEM		%Stage III/IV/V damaged				Media	SEM		% Stage I/II viable				Media	SEM		%Stage II/IV/V viable				Media	SEM
	exp.1	exp.2	exp.3	exp 4				exp.1	exp.2	exp.3	exp4				exp.1	exp.2	exp.3	exp4				exp.1	exp.2	exp.3	exp4
DMSO	21.6129	14.6766	9.21348	8.10373	13.4017	3.0911		0.645161	1.36816	0	1	0.75333	0.291271		44.1935	68.0348	62.6966	70.1783	61.2758	5.90734		33.5484	15.9204	28.0899	21	24.6397	3.87881
TSA				100							0							0							0
NF2836 20 µM	97.1246	16	79.8434		64.3227	24.671		0	0	0		0			2.8754	79.5789	20.1566		34.2036	23.2296		0	4	0		1.33333	1.33333
NF2836 50 µM	99.7773	92.5806			96.179	3.59832		0	0			0			0.222717	7.41935			3.82104	3.59832		0	0			0	0
NF2839 5 µM	5.18359	21.3115	31.4993		19.3315	7.66093		2.26782	2.73224	0.137552		1.71254	0.798823		91.1447	70.2186	60.7978		74.0537	8.96781		1.40389	5.7377	7.56534		4.90231	1.82704
NF2839 10 µM	99.6667	99.723	100		99.7966	0.103015		0	0	0		0			0.333333	0.277008	0		0.203447	0.103015		0	0	0		0	0
